# Supplementary material for: Malat-1-PRC2-EZH1 interaction supports adaptive oxidative stress dependent epigenome remodeling in skeletal myotubes
Source: Cell Death Dis. 2021 Sep 16;12(10):850. doi: 10.1038/s41419-021-04082-z (PMC8445987; doi:10.1038/s41419-021-04082-z)
Supplement: Supplementary file 2 — Supplementary Table S1 [file 41419_2021_4082_MOESM2_ESM.xlsx]

## Sheet: Antibodies
List of antibodies for Western Blot, Immunoprecipitation and Immunofluorescence
Epitope	Antibody	Supplier	Application
EED RIP- WB- IF	03-196	EMD Millipore	RIP, WB, CLIP, IF
EED ChIP	17-10034	EMD Millipore	ChIP
Suz12 RIP-IF	D39F6 XP	Cell Signalling	RIP,CLIP, IF
PARP1	P7605	Sigma Aldrich	WB
α-Tubulin	3873	Cell signaling	WB
TBP	SC-421	Santa Cruz	WB
H3K27me3	17-449	Millipore	ChIP, WB, IF
Myosin heavy chain	SC-25619	Santa cruz	IF
EZH1a	SC-398767X(C-8)	Santa cruz	CLIP

## Sheet: oligo
List of oligonucleotide sequences
Gene	Application	Forward sequence (5'-3')	Reverse sequence (5'-3')
Myogenin	ChIP-qPCR	TGGCTATATTTATCTCTGGGTTCA	GCTCCCGCAGCCCCT
Myh3	ChIP-qPCR	CAGCTGGCCTTTCCTAATTG	CCCATGTTCACAGTGACAGC
Myh8	ChIP-qPCR	TAGTGTGTTGGGAAGGGAATCT	GCTCCTGTTGGAACAAATAAGG
mCK	ChIP-qPCR	TACTGTTCCATGTTCCCGGCGAA	AGGAGCCTACAGGGTGTGACTA
Desmin	ChIP-qPCR	GCTTCCTAGCTGGGCCTTTCC	TTCATCCCCCTACTCACACC
NeuroG1	ChIP-qPCR	CCTCCCGCGACGATAAAT	CCTCAGGACCCCTTAAGTACG
Gapdh	RT-qPCR	CTAGAGAGCTGACAGTGGGTAT	AGACGACCAATGCGTCCAAA
Myogenin	RT-qPCR	GCAGCGCCATCCAGTTTG	GCAACAGACATATCACCG
Myh3	RT-qPCR	GCAGATTCAGAAACTGGAGAC	CCTTAACACGCCGCTCATAC
Myh8	RT-qPCR	GAACTTGAAGGAGAGGTCGA	GAGCACATTCTTGCGGTCTT
mCK	RT-qPCR	ACTACAAGCCTCAGGAGGAGTA	ATGGCGAAGCTTATTGTAG
Atrogin 1	RT-qPCR	CAGCAGCCTGAACTACGACG	GGCACTCGAGAAGTCCAGTC
Malat1	RT-qPCR	GCCTTTTGTCACCTCACT	CAAACTCACTGCAAGGTCTC
H19	RT-qPCR	GGAGACTAGGCCAGGTCTC	GCCCATGGTGTTCAAGAAGGC
Murf1	RT-qPCR	GGTGCCTACTTGCTCCTTGT	CTGGTGGCTATTCTCCTTGG
CLIP-qPCR 1	CLIP-qPCR	AGCAGCACAGCTGAGCTCGTGAG	CAAACTGTTTAAATAAGCCTTC
CLIP-qPCR 2	CLIP-qPCR	AGCAGTTTAGGAGATTGTAAAGG	AGATTCTATTTAGGTAACCTTCG
CLIP-qPCR 3	CLIP-qPCR	TGTTAGGCTAGCCGGGCGATGGT	GGGTTTCTCTGTGTAGCCCTGGC
CLIP-qPCR 4	CLIP-qPCR	AGACGAAGAAGACATACAGGAAG	TCTTCTATTCTTCGGCTTCCTAC
CLIP-qPCR 5	CLIP-qPCR	GGTTGGATAAGATATAAAGTCAG	TTACTTCAGTCCTAGTAGCTTTG
CLIP-qPCR 6	CLIP-qPCR	CAGCATTTTGCATTGGACTTGAG	CTGCCGCTCCTGTCTTCCTAGTT
CLIP-qPCR 7	CLIP-qPCR	CATACGGATGTGGTGGTGAAGC	TCCTCTCCACAATGCCTGCTCGC
CLIP-qPCR 8	CLIP-qPCR	ACATGGTGGTGGTTTTCTGTAAC	TGAAAAAGAAAAACCTACAACAC
CLIP-qPCR 9	CLIP-qPCR	CAACCTCCCAGTTTTGTAAGACG	CAGACCTAAGGGGAAAAGAACTC
CLIP-qPCR 10	CLIP-qPCR	AAGCAGAGCTCGCCAGGTTTAC	GTGTTTAGGATTTTACAAATCTC
CLIP-qPCR 11	CLIP-qPCR	GTACTGCTATGCTGTTGGCACGA	CTAGCCAAGCTCCTGAGGTTCTC
CLIP-qPCR 12	CLIP-qPCR	TGGGTGGGGGTGTTAGGTAATTG	AAACTGGATTGGGAGTTACTTGC
CLIP-qPCR 13	CLIP-qPCR	TCCACTGGGATGATGTGATGCTA	AAGCCACTTCCTTTGTTCCTATA
CLIP-qPCR 14	CLIP-qPCR	CTAGTGTAGGAGAAATGATTTTC	CCCTCTAAAAGACATTCAGGCTG
CLIP-qPCR 15	CLIP-qPCR	GGTGAATGAGTGATAAGTAAAGG	ATAACTTTATACTGGTTGCTTTC
CLIP-qPCR 16	CLIP-qPCR	CAGTGAAGATCAAATGTTCATCT	AACGAAACATTGGCACACTGCAC
CLIP-qPCR 17	CLIP-qPCR	GACAGATAAGTGTAACTTGGATC	TGGGAAAACTACTCAAAATTCTG
CLIP-qPCR 18	CLIP-qPCR	TACATTGCTTACAAGATTAAGGA	AATACATACATTCTCTAGTGAAG
CLIP-qPCR 19	CLIP-qPCR	GTCTGTAGTTAGTGTGGGCAATT	TGGAGAATAAAATTTGTCTTTCC
CLIP-qPCR 20	CLIP-qPCR	CCAGAAAGTCAGGGGTCTAATTT	GGCTCAAGTGAGGTGACAAAAGG
CLIP-qPCR 21	CLIP-qPCR	TGCTCAGGACTTTGCATATAAGC	ACACCTGCATTCTGTGTGGTCTG
CLIP-qPCR 22	CLIP-qPCR	GCATTGTGACGCGACTGGAGTAT	AAACACGGGTTACTTAAAGCTGC
CLIP-qPCR 23	CLIP-qPCR	CTGACAAGAAATAAATCAGACAA	GCATGTAAGAATTAAGACCAAGG
CLIP-qPCR 24	CLIP-qPCR	TCGATAAGTGAAGCAGACATGCC	AGGCTCGTTCACCTGTTGTCCTC
CLIP-qPCR 25	CLIP-qPCR	GGTACCCCTCACTAAAGGCACTG	TAGGGTAGTCCCCACTGCTAATC
CLIP-qPCR 26	CLIP-qPCR	TGTTTTTATAGCAGCGGTTACCA	ATGTGGCAGAGAAATCACTTGTG
CLIP-qPCR 27	CLIP-qPCR	GGATCCTTGAGGTCACGTTGCAT	GTGCTATGTATAAAACATCTTAG
CLIP-qPCR 28	CLIP-qPCR	GATTGCAAAAATTCTCTGCTAAG	GCAAAACCTGAGAAAACAAAAGG

## Sheet: GapmeR
Gapmers
Malat1-1-Antisense LNATM GapmeR, Desalting Design	300600	Exiqon
Malat1-2-Antisense LNATM GapmeR, Desalting Design	300600	Exiqon
Malat1-3-Antisense LNATM GapmeR, Desalting Design	300600	Exiqon
H19-1- Antisense LNATM GapmeR, Design ID: 621302-1	Design ID: 621302-1	Exiqon

## Sheet: Probe
FISH probes
Stellaris® FISH Probes, Mouse Malat1 with CAL Fluor® Red 610 Dye	VSMF-3021-5	https://www.biosearchtech.com/products/rna-fish/designready-stellaris-probe-sets
Stellaris® FISH Probes, Mouse H19 with CAL Fluor® Red 610 Dye	VSMF-30262-5	https://www.biosearchtech.com/products/rna-fish/designready-stellaris-probe-sets
ChIRP-seq probes (5'-Biotin)	Sequences (5'-3')
Malat1-PD 1	gtcgaaggatttttataacggc
Malat1-PD 2	tatcttctctaacagctttttc
Malat1-PD 3	ccttctgactttatatcttatc
Malat1-PD 4	atcaaaagtccttttgtcatca
Malat1-PD 5	gtaaacaagttaccatccaagt
Malat1-PD 6	taggtcatctgttcaaactaca
Malat1-PD 7	aatctatattcatccaacagct
Malat1-PD 8	ttattttttctgcctttactta
Malat1-PD 9	cgagatggaatgaagcaactct
Malat1-PD 10	cattaatcatgtaggcttttgt
Malat1-PD 11	aagtgttcgaagtcaagtttct
Malat1-PD 12	tatgtagttaccttttactctg
Malat1-PD 13	gaaatgaggctctgcaaaggaa
Malat1-PD 14	cttgccaaagaacagacatgac
Malat1-PD 15	caatcacaaacacgggttactt
Malat1-PD 16	ataatgcactaaagaccacgga
Malat1-PD 17	gaggattcaacactagattacc
Malat1-PD 18	ttgaaaccgatatgcaacgtga
Malat1-PD 19	ctgttatgtccacctgaaaaag
Malat1-PD 20	acgaattgggcataacctgaaa
